# Supplementary material for: Elevated glucose increases genomic instability by inhibiting nucleotide excision repair
Source: Life Sci Alliance. 2021 Aug 23;4(10):e202101159. doi: 10.26508/lsa.202101159 (PMC8385305; doi:10.26508/lsa.202101159)
Supplement: Supplementary file 2 [file LSA-2021-01159_Supplemental_Data_1.xlsx]

## Sheet: WT HG vs. WT LG
	Log2 fold change	std error	Lower confidence limit	Upper confidence limit	P-value	BY.p.value	Gene.sets	probe.ID
AKT3-mRNA	-0.866	0.0625	-0.989	-0.744	7.13e-07	0.000365	Apoptosis	NM_005465.4:287
PARP1-mRNA	0.666	0.049	0.57	0.762	8.25e-07	0.000365	Base Excision Repair	NM_001618.3:3016
APEX1-mRNA	-0.539	0.0445	-0.626	-0.451	2.01e-06	0.00045	Base Excision Repair	NM_001641.2:727
MYC-mRNA	-1.22	0.101	-1.41	-1.02	2.03e-06	0.00045	Cell Cycle and Signaling	NM_002467.3:1610
XRCC2-mRNA	-1.07	0.103	-1.28	-0.872	6.19e-06	0.0011	Homologous Recombination	NM_005431.1:2703
CDKN2A-mRNA	0.94	0.0945	0.755	1.12	8.82e-06	0.00122	Cell Cycle and Signaling	NM_000077.3:975
REV1-mRNA	-0.958	0.0974	-1.15	-0.767	9.63e-06	0.00122	Independent Repair Enzymes.FS.Polymerases	NM_016316.2:2450
XRCC6-mRNA	0.477	0.0541	0.37	0.583	2.18e-05	0.00241	Non-homologous End Joining	NM_001469.3:670
SIRT1-mRNA	-0.654	0.0758	-0.802	-0.505	2.54e-05	0.0025	Cell Cycle and Signaling	NM_012238.4:1595
RAD23A-mRNA	-0.508	0.0609	-0.628	-0.389	3.24e-05	0.00287	Nucleotide Excision Repair	NM_005053.2:1105
RFC4-mRNA	-0.713	0.092	-0.893	-0.532	5.51e-05	0.00443	Mismatch Repair, Translesion Synthesis	NM_181573.2:1035
FANCE-mRNA	-0.963	0.128	-1.21	-0.713	6.64e-05	0.0049	Fanconi Anemia	NM_021922.2:1275
AURKA-mRNA	1.19	0.161	0.876	1.51	7.71e-05	0.00525	Cell Cycle and Signaling	NM_003600.2:405
FEN1-mRNA	0.662	0.093	0.48	0.844	0.0001	0.00632	Base Excision Repair	NM_004111.4:425
XPA-mRNA	-0.996	0.149	-1.29	-0.704	0.000154	0.00909	Nucleotide Excision Repair	NM_000380.3:265
HDAC1-mRNA	0.831	0.127	0.581	1.08	0.000182	0.01	Cell Cycle and Signaling	NM_004964.2:785
CDKN1A-mRNA	-0.97	0.151	-1.27	-0.675	0.0002	0.0104	Cell Cycle and Signaling	NM_000389.2:1975
H2AFX-mRNA	0.313	0.0499	0.216	0.411	0.000237	0.0113	Checkpoint Activation	NM_002105.2:1392
RPS27A-mRNA	-0.475	0.0759	-0.624	-0.326	0.000243	0.0113	Cell Cycle and Signaling	NM_002954.5:650
CHEK1-mRNA	-0.733	0.119	-0.966	-0.5	0.000269	0.0119	Cell Cycle and Signaling, Checkpoint Activation	NM_001114121.1:2225
XRCC5-mRNA	0.558	0.0921	0.378	0.739	0.000302	0.0125	Non-homologous End Joining	NM_021141.3:832
MSH5-mRNA	-1.15	0.191	-1.53	-0.778	0.00031	0.0125	Mismatch Repair	NM_172165.2:495
MRE11A-mRNA	-0.644	0.108	-0.857	-0.432	0.000343	0.0132	Homologous Recombination	NM_005591.3:505
POLD4-mRNA	-0.768	0.138	-1.04	-0.497	0.000536	0.0198	Base Excision Repair, Independent Repair Enzymes.FS.Polymerases	NM_021173.2:470
RMI2-mRNA	-0.832	0.153	-1.13	-0.533	0.000609	0.0216	Cell Cycle and Signaling	NM_152308.1:890
CDKN1B-mRNA	-0.727	0.135	-0.992	-0.462	0.000667	0.0227	Cell Cycle and Signaling	NM_004064.2:365
NBN-mRNA	0.425	0.0823	0.263	0.586	0.000864	0.0283	Homologous Recombination	NM_001024688.1:1105
MSH3-mRNA	-0.374	0.0761	-0.524	-0.225	0.00117	0.0366	Mismatch Repair	NM_002439.2:2555
TP53-mRNA	-0.484	0.099	-0.678	-0.29	0.0012	0.0366	Apoptosis, Cell Cycle and Signaling, Checkpoint Activation	NM_000546.2:1330
PIK3R1-mRNA	0.914	0.188	0.546	1.28	0.00124	0.0367	Apoptosis	NM_181504.2:1105
CREBBP-mRNA	-0.651	0.135	-0.915	-0.387	0.00129	0.0369	Cell Cycle and Signaling	NM_001079846.1:4818
PTEN-mRNA	-0.634	0.134	-0.897	-0.371	0.00148	0.0411	Apoptosis, Cell Cycle and Signaling, Nucleotide Excision Repair	NM_000314.4:1351
WEE1-mRNA	-0.386	0.0823	-0.548	-0.225	0.00155	0.0415	Cell Cycle and Signaling	NM_003390.3:1225
HUS1-mRNA	-0.527	0.114	-0.752	-0.303	0.00174	0.0452	Checkpoint Activation	NM_004507.2:760
FANCI-mRNA	-0.205	0.0455	-0.294	-0.116	0.00201	0.0507	Fanconi Anemia	NM_001113378.1:541
POLE-mRNA	-0.48	0.107	-0.69	-0.27	0.00207	0.0508	Independent Repair Enzymes.FS.Polymerases	NM_006231.3:3264
CDKN2C-mRNA	0.302	0.0681	0.169	0.436	0.00217	0.0518	Cell Cycle and Signaling	NM_001262.2:1295
ERCC1-mRNA	-0.696	0.16	-1.01	-0.382	0.00245	0.0571	Nucleotide Excision Repair	NM_001983.3:458
UBE2T-mRNA	0.358	0.0875	0.187	0.53	0.00345	0.0782	Fanconi Anemia	NM_014176.3:595
XRCC3-mRNA	-0.339	0.0833	-0.503	-0.176	0.00355	0.0785	Homologous Recombination	NM_001100119.1:920
POLR2H-mRNA	0.329	0.0813	0.17	0.488	0.0037	0.0798	Independent Repair Enzymes.FS.Polymerases, Nucleotide Excision Repair	NM_001278698.1:940
POLD1-mRNA	-0.697	0.174	-1.04	-0.356	0.00393	0.0829	Base Excision Repair, Independent Repair Enzymes.FS.Polymerases	NM_002691.2:2392
RAD9A-mRNA	-1.16	0.292	-1.73	-0.586	0.00414	0.0851	Checkpoint Activation	NM_004584.2:786
APC-mRNA	0.436	0.11	0.22	0.653	0.00423	0.0851	Cell Cycle and Signaling	NM_000038.3:6850
FANCG-mRNA	-0.541	0.139	-0.813	-0.269	0.00454	0.0893	Fanconi Anemia	NM_004629.1:1900
SMC1A-mRNA	-0.352	0.0913	-0.531	-0.173	0.00485	0.0933	Cell Cycle and Signaling	NM_006306.2:2320
WRN-mRNA	-0.64	0.168	-0.97	-0.309	0.00526	0.0991	Homologous Recombination	NM_000553.4:560
POLD3-mRNA	0.462	0.123	0.222	0.702	0.00546	0.101	Base Excision Repair, Independent Repair Enzymes.FS.Polymerases	NM_006591.2:542
NTHL1-mRNA	0.393	0.105	0.187	0.598	0.00571	0.103	Base Excision Repair	NM_002528.5:476
RAD17-mRNA	-0.638	0.173	-0.977	-0.299	0.00612	0.107	Checkpoint Activation	NM_133338.1:1912
SUMO3-mRNA	0.39	0.106	0.183	0.597	0.00616	0.107	Cell Cycle and Signaling	NM_006936.2:500
RAD50-mRNA	-0.597	0.171	-0.931	-0.262	0.00815	0.138	Homologous Recombination	NM_005732.2:5397
MUTYH-mRNA	-1.03	0.296	-1.61	-0.451	0.00828	0.138	Base Excision Repair	NM_012222.2:412
CCND2-mRNA	-0.283	0.0826	-0.445	-0.121	0.00903	0.148	Cell Cycle and Signaling	NM_001759.2:5825
XRCC1-mRNA	-0.944	0.278	-1.49	-0.4	0.00937	0.151	Base Excision Repair	NM_006297.2:1736
USP1-mRNA	0.295	0.0874	0.124	0.467	0.00965	0.152	Fanconi Anemia	NM_003368.4:2747
RPA1-mRNA	0.31	0.0936	0.127	0.493	0.0107	0.166	Nucleotide Excision Repair	NM_002945.3:950
BUB1B-mRNA	0.357	0.11	0.142	0.573	0.0117	0.178	Cell Cycle and Signaling	NM_001211.4:835
LIG1-mRNA	-0.673	0.208	-1.08	-0.266	0.0118	0.178	Base Excision Repair	NM_000234.1:2164
CHEK2-mRNA	0.402	0.127	0.153	0.651	0.0133	0.196	Cell Cycle and Signaling, Checkpoint Activation	NM_007194.3:140
BRCA1-mRNA	-0.335	0.108	-0.547	-0.123	0.0148	0.214	Homologous Recombination	NM_007305.2:1275
RRM2B-mRNA	0.337	0.111	0.119	0.554	0.0162	0.229	Cell Cycle and Signaling, Independent Repair Enzymes.FS.Polymerases	NM_015713.3:1508
CRY1-mRNA	-0.444	0.146	-0.731	-0.157	0.0163	0.229	Independent Repair Enzymes.FS.Polymerases	NM_004075.3:1375
UNG-mRNA	-0.76	0.262	-1.27	-0.246	0.02	0.275	Base Excision Repair	NM_003362.3:1313
CDK7-mRNA	0.229	0.0791	0.0735	0.384	0.0202	0.275	Cell Cycle and Signaling, Nucleotide Excision Repair	NM_001799.2:785
RAD51C-mRNA	0.325	0.114	0.102	0.548	0.0213	0.282	Homologous Recombination	NM_002876.2:300
SMARCA4-mRNA	-0.282	0.0988	-0.475	-0.0882	0.0214	0.282	Cell Cycle and Signaling	NM_003072.3:5400
POLL-mRNA	-0.813	0.289	-1.38	-0.246	0.0228	0.297	Base Excision Repair, Independent Repair Enzymes.FS.Polymerases	NM_001174085.1:1614
SLK-mRNA	-0.4	0.147	-0.688	-0.113	0.0258	0.331	Nucleotide Excision Repair	NM_014720.2:1185
XRCC4-mRNA	0.945	0.354	0.251	1.64	0.0284	0.36	Non-homologous End Joining	NM_003401.3:772
PNKP-mRNA	-0.259	0.0978	-0.451	-0.0675	0.0292	0.364	Base Excision Repair	NM_007254.2:1528
SMAD4-mRNA	-0.37	0.141	-0.645	-0.0943	0.0301	0.37	Cell Cycle and Signaling	NM_005359.3:1370
ALKBH3-mRNA	0.425	0.163	0.106	0.743	0.031	0.374	Independent Repair Enzymes.FS.Polymerases	NM_139178.3:690
ERCC2-mRNA	-0.316	0.121	-0.554	-0.0784	0.0313	0.374	Nucleotide Excision Repair	NM_000400.2:240
UBB-mRNA	-0.118	0.0461	-0.209	-0.028	0.0332	0.391	Cell Cycle and Signaling	NM_018955.2:15
CCND1-mRNA	0.488	0.191	0.114	0.861	0.0336	0.391	Cell Cycle and Signaling	NM_053056.2:690
HDAC2-mRNA	0.171	0.0679	0.0383	0.305	0.0356	0.409	Cell Cycle and Signaling	NM_001527.1:930
MPG-mRNA	-0.38	0.151	-0.676	-0.0827	0.0366	0.415	Base Excision Repair	NM_001015052.1:675
DDB2-mRNA	-0.746	0.312	-1.36	-0.134	0.0439	0.492	Nucleotide Excision Repair	NM_000107.1:840
RAD52-mRNA	-0.619	0.262	-1.13	-0.106	0.0456	0.504	Homologous Recombination	NM_134424.2:297
PRKACB-mRNA	-0.437	0.185	-0.8	-0.0733	0.0463	0.506	Apoptosis	NM_182948.2:805
POLK-mRNA	-0.546	0.234	-1	-0.0886	0.0475	0.512	Independent Repair Enzymes.FS.Polymerases	NM_016218.2:480
APEX2-mRNA	0.511	0.22	0.0798	0.942	0.0487	0.519	Base Excision Repair	NM_014481.2:360
PCNA-mRNA	0.298	0.132	0.039	0.556	0.0541	0.57	Base Excision Repair, Cell Cycle and Signaling, Translesion Synthesis	NM_002592.2:280
ALKBH2-mRNA	-0.232	0.105	-0.438	-0.0248	0.0595	0.619	Independent Repair Enzymes.FS.Polymerases	NM_001001655.2:907
BLM-mRNA	-0.196	0.0934	-0.379	-0.0128	0.0692	0.712	Homologous Recombination	NM_000057.2:2135
PIK3CA-mRNA	-0.68	0.326	-1.32	-0.0401	0.0708	0.72	Apoptosis	NM_006218.2:2445
POLR2D-mRNA	0.197	0.0983	0.0041	0.389	0.0803	0.808	Independent Repair Enzymes.FS.Polymerases, Nucleotide Excision Repair	NM_004805.3:1476
TIPIN-mRNA	0.621	0.318	-0.00167	1.24	0.0864	0.859	Checkpoint Activation	NM_017858.2:82
POLE4-mRNA	-0.41	0.22	-0.841	0.0216	0.0996	0.979	Independent Repair Enzymes.FS.Polymerases	NM_019896.2:202
RFC3-mRNA	0.228	0.124	-0.015	0.471	0.103	1	Mismatch Repair, Translesion Synthesis	NM_002915.3:740
ERCC4-mRNA	-0.486	0.268	-1.01	0.039	0.107	1	Nucleotide Excision Repair	NM_005236.2:1700
XPC-mRNA	-0.64	0.361	-1.35	0.0672	0.114	1	Nucleotide Excision Repair	NM_004628.3:2135
ERCC3-mRNA	-0.205	0.117	-0.435	0.0243	0.118	1	Nucleotide Excision Repair	NM_000122.1:1950
RB1-mRNA	-0.159	0.0913	-0.338	0.0201	0.12	1	Cell Cycle and Signaling	NM_000321.1:2110
TOP3B-mRNA	-0.342	0.197	-0.728	0.0435	0.12	1	Homologous Recombination	NM_003935.4:1254
CCND3-mRNA	0.331	0.192	-0.0447	0.707	0.122	1	Cell Cycle and Signaling	NM_001760.2:1215
ATRIP-mRNA	-0.449	0.26	-0.958	0.0608	0.123	1	Checkpoint Activation	NM_130384.1:466
PMS1-mRNA	-0.384	0.224	-0.823	0.0547	0.125	1	Mismatch Repair	NM_000534.4:628
SMC3-mRNA	-0.127	0.0748	-0.274	0.0194	0.127	1	Cell Cycle and Signaling	NM_005445.3:3525
RECQL-mRNA	0.279	0.175	-0.0643	0.621	0.15	1	Homologous Recombination	NM_032941.2:1035
POLI-mRNA	-0.343	0.216	-0.767	0.0808	0.151	1	Independent Repair Enzymes.FS.Polymerases, Translesion Synthesis	NM_007195.2:626
FANCD2-mRNA	-0.217	0.138	-0.488	0.0545	0.156	1	Fanconi Anemia	NM_033084.3:260
PRKDC-mRNA	-0.214	0.137	-0.483	0.0544	0.157	1	Cell Cycle and Signaling, Non-homologous End Joining	NM_006904.6:12750
LIG3-mRNA	0.155	0.102	-0.0455	0.355	0.168	1	Base Excision Repair	NM_002311.3:970
CASP8-mRNA	-0.333	0.234	-0.791	0.124	0.191	1	Apoptosis	NM_001228.4:301
POLE2-mRNA	-0.32	0.224	-0.758	0.119	0.191	1	Base Excision Repair, Independent Repair Enzymes.FS.Polymerases	NM_002692.2:1420
SMUG1-mRNA	0.197	0.143	-0.0827	0.478	0.205	1	Base Excision Repair	NM_001243789.1:518
TDG-mRNA	0.256	0.186	-0.108	0.621	0.206	1	Base Excision Repair	NM_003211.4:2060
GTF2H3-mRNA	0.245	0.18	-0.108	0.598	0.21	1	Nucleotide Excision Repair	NM_001516.3:70
RFC1-mRNA	-0.285	0.209	-0.694	0.125	0.211	1	Mismatch Repair, Translesion Synthesis	NM_001204747.1:3114
BRCA2-mRNA	-0.173	0.13	-0.428	0.0828	0.222	1	Homologous Recombination	NM_000059.3:115
PARP2-mRNA	-0.296	0.224	-0.735	0.143	0.223	1	Base Excision Repair	NM_005484.3:1425
MAD2L2-mRNA	-0.112	0.0887	-0.286	0.0613	0.24	1	Cell Cycle and Signaling, Independent Repair Enzymes.FS.Polymerases	NM_001127325.1:290
MNAT1-mRNA	0.286	0.233	-0.171	0.743	0.255	1	Nucleotide Excision Repair	NM_002431.2:975
PIK3CB-mRNA	-0.202	0.171	-0.538	0.133	0.271	1	Apoptosis	NM_006219.1:2945
GEN1-mRNA	-0.291	0.248	-0.777	0.194	0.273	1	Homologous Recombination	NM_182625.3:285
FANCA-mRNA	-0.137	0.13	-0.391	0.117	0.321	1	Fanconi Anemia	NM_000135.2:265
RAD23B-mRNA	0.183	0.174	-0.158	0.525	0.323	1	Nucleotide Excision Repair	NM_002874.3:1625
FANCM-mRNA	-0.163	0.155	-0.468	0.141	0.323	1	Fanconi Anemia	NM_020937.2:3081
DDB1-mRNA	0.0698	0.0677	-0.0628	0.203	0.332	1	Nucleotide Excision Repair	NM_001923.3:1502
KRAS-mRNA	0.131	0.129	-0.122	0.385	0.34	1	Cell Cycle and Signaling	NM_004985.3:327
SLX4-mRNA	-0.285	0.286	-0.846	0.275	0.347	1	Homologous Recombination	NM_032444.2:3965
LIG4-mRNA	-0.307	0.309	-0.913	0.298	0.348	1	Non-homologous End Joining	NM_002312.3:2623
NFKB1-mRNA	-0.376	0.378	-1.12	0.365	0.349	1	Apoptosis	NM_003998.2:1675
RPA3-mRNA	-0.296	0.301	-0.887	0.295	0.355	1	Nucleotide Excision Repair	NM_002947.3:990
DNA2-mRNA	-0.137	0.143	-0.417	0.142	0.364	1	Independent Repair Enzymes.FS.Polymerases	NM_001080449.2:1998
PARP4-mRNA	0.155	0.165	-0.168	0.477	0.375	1	Base Excision Repair	NM_006437.3:1170
PRKX-mRNA	-0.192	0.226	-0.634	0.251	0.42	1	Apoptosis	NM_005044.1:2590
HLTF-mRNA	-0.156	0.188	-0.525	0.213	0.432	1	Independent Repair Enzymes.FS.Polymerases, Translesion Synthesis	NM_139048.2:3820
FANCC-mRNA	-0.209	0.259	-0.716	0.298	0.443	1	Fanconi Anemia	NM_000136.2:310
MSH2-mRNA	0.235	0.293	-0.34	0.809	0.447	1	Mismatch Repair	NM_000251.1:2105
MDC1-mRNA	-0.0953	0.124	-0.339	0.148	0.466	1	Cell Cycle and Signaling	NM_014641.2:6719
EXO1-mRNA	0.0916	0.125	-0.152	0.336	0.483	1	Mismatch Repair	NM_006027.3:820
BRIP1-mRNA	-0.132	0.196	-0.516	0.252	0.52	1	Fanconi Anemia	NM_032043.1:1130
FANCL-mRNA	-0.077	0.118	-0.308	0.154	0.533	1	Fanconi Anemia	NM_001114636.1:446
POLQ-mRNA	0.138	0.232	-0.317	0.593	0.568	1	Independent Repair Enzymes.FS.Polymerases	NM_199420.3:920
OGG1-mRNA	-0.255	0.439	-1.11	0.606	0.578	1	Base Excision Repair	NM_002542.5:720
ERCC6-mRNA	0.138	0.254	-0.36	0.636	0.602	1	Nucleotide Excision Repair	NM_000124.2:3235
ERCC8-mRNA	-0.0827	0.182	-0.44	0.275	0.662	1	Nucleotide Excision Repair	NM_000082.3:175
RAD18-mRNA	0.0732	0.162	-0.244	0.391	0.664	1	Translesion Synthesis	NM_020165.2:2015
FANCB-mRNA	0.0738	0.175	-0.27	0.418	0.685	1	Fanconi Anemia	NM_152633.2:2470
TOP3A-mRNA	0.0992	0.257	-0.404	0.602	0.709	1	Homologous Recombination	NM_004618.3:1060
MSH6-mRNA	-0.0311	0.0935	-0.214	0.152	0.748	1	Mismatch Repair	NM_000179.1:3525
RAD51-mRNA	-0.0862	0.263	-0.602	0.43	0.752	1	Homologous Recombination	NM_133487.2:566
NEIL3-mRNA	-0.0498	0.157	-0.358	0.258	0.759	1	Base Excision Repair	NM_018248.2:842
RAD1-mRNA	-0.0569	0.185	-0.419	0.305	0.766	1	Checkpoint Activation	NM_133377.2:2625
RAD51B-mRNA	-0.0785	0.266	-0.601	0.444	0.776	1	Homologous Recombination	NM_002877.5:277
ABL1-mRNA	-0.0398	0.14	-0.315	0.235	0.784	1	Cell Cycle and Signaling	NM_005157.3:3200
RMI1-mRNA	0.0299	0.143	-0.251	0.311	0.84	1	Cell Cycle and Signaling	NM_024945.2:527
TREX1-mRNA	0.0832	0.43	-0.76	0.926	0.851	1	Independent Repair Enzymes.FS.Polymerases	NM_016381.3:1486
RAD21-mRNA	0.015	0.0816	-0.145	0.175	0.858	1	Cell Cycle and Signaling	NM_006265.2:1080
MLH3-mRNA	-0.0602	0.34	-0.727	0.606	0.864	1	Mismatch Repair	NM_014381.2:660
ATR-mRNA	0.0221	0.156	-0.284	0.328	0.891	1	Cell Cycle and Signaling, Checkpoint Activation	NM_001184.2:565
RAD54L-mRNA	-0.0231	0.172	-0.359	0.313	0.896	1	Homologous Recombination	NM_003579.2:1435
NKX3-1-mRNA	-0.0102	0.26	-0.52	0.499	0.97	1	Cell Cycle and Signaling	NR_046072.1:706
BCL2L1-mRNA	0.00823	0.212	-0.407	0.423	0.97	1	Apoptosis	NM_138578.1:1560

## Sheet: XPC LG vs. WT LG
	Log2 fold change	std error	Lower confidence limit	Upper confidence limit	P-value	BY.p.value	Gene.sets	probe.ID
APEX1-mRNA	-0.929	0.0445	-1.02	-0.842	2.91e-08	1.36e-05	Base Excision Repair	NM_001641.2:727
PARP1-mRNA	1.02	0.049	0.92	1.11	3.06e-08	1.36e-05	Base Excision Repair	NM_001618.3:3016
CCND2-mRNA	-1.33	0.0826	-1.49	-1.17	2.24e-07	6.59e-05	Cell Cycle and Signaling	NM_001759.2:5825
MYC-mRNA	-1.53	0.101	-1.73	-1.34	3.45e-07	6.59e-05	Cell Cycle and Signaling	NM_002467.3:1610
RFC4-mRNA	-1.39	0.092	-1.57	-1.21	3.72e-07	6.59e-05	Mismatch Repair, Translesion Synthesis	NM_181573.2:1035
AKT3-mRNA	-0.815	0.0625	-0.938	-0.693	1.14e-06	0.000168	Apoptosis	NM_005465.4:287
H2AFX-mRNA	0.597	0.0499	0.499	0.694	2.21e-06	0.000279	Checkpoint Activation	NM_002105.2:1392
FANCE-mRNA	-1.49	0.128	-1.74	-1.24	2.62e-06	0.00029	Fanconi Anemia	NM_021922.2:1275
HDAC1-mRNA	1.42	0.127	1.17	1.67	3.65e-06	0.000359	Cell Cycle and Signaling	NM_004964.2:785
REV1-mRNA	-1.06	0.0974	-1.25	-0.867	4.57e-06	0.000386	Independent Repair Enzymes.FS.Polymerases	NM_016316.2:2450
NBN-mRNA	0.888	0.0823	0.726	1.05	4.8e-06	0.000386	Homologous Recombination	NM_001024688.1:1105
XRCC2-mRNA	-1.05	0.103	-1.26	-0.853	7.1e-06	0.000505	Homologous Recombination	NM_005431.1:2703
RAD23A-mRNA	-0.621	0.0609	-0.74	-0.501	7.42e-06	0.000505	Nucleotide Excision Repair	NM_005053.2:1105
RPS27A-mRNA	-0.748	0.0759	-0.897	-0.6	9.42e-06	0.000595	Cell Cycle and Signaling	NM_002954.5:650
CDKN2A-mRNA	0.899	0.0945	0.714	1.08	1.22e-05	0.000721	Cell Cycle and Signaling	NM_000077.3:975
MAD2L2-mRNA	-0.814	0.0887	-0.988	-0.64	1.6e-05	0.000884	Cell Cycle and Signaling, Independent Repair Enzymes.FS.Polymerases	NM_001127325.1:290
XRCC6-mRNA	0.492	0.0541	0.386	0.599	1.71e-05	0.000891	Non-homologous End Joining	NM_001469.3:670
MSH5-mRNA	-1.61	0.191	-1.99	-1.24	2.93e-05	0.00144	Mismatch Repair	NM_172165.2:495
USP1-mRNA	0.709	0.0874	0.538	0.88	3.94e-05	0.00183	Fanconi Anemia	NM_003368.4:2747
XPA-mRNA	-1.12	0.149	-1.41	-0.83	6.71e-05	0.00297	Nucleotide Excision Repair	NM_000380.3:265
ERCC1-mRNA	-1.19	0.16	-1.5	-0.872	7.56e-05	0.00318	Nucleotide Excision Repair	NM_001983.3:458
MRE11A-mRNA	-0.796	0.108	-1.01	-0.584	8.01e-05	0.00319	Homologous Recombination	NM_005591.3:505
XPC-mRNA	-2.64	0.361	-3.34	-1.93	8.29e-05	0.00319	Nucleotide Excision Repair	NM_004628.3:2135
CDKN2C-mRNA	0.481	0.0681	0.347	0.614	0.000106	0.00392	Cell Cycle and Signaling	NM_001262.2:1295
POLD4-mRNA	-0.952	0.138	-1.22	-0.681	0.000125	0.00433	Base Excision Repair, Independent Repair Enzymes.FS.Polymerases	NM_021173.2:470
AURKA-mRNA	1.11	0.161	0.794	1.43	0.000127	0.00433	Cell Cycle and Signaling	NM_003600.2:405
MPG-mRNA	-0.991	0.151	-1.29	-0.694	0.00018	0.00591	Base Excision Repair	NM_001015052.1:675
FEN1-mRNA	0.603	0.093	0.421	0.786	0.00019	0.00599	Base Excision Repair	NM_004111.4:425
XRCC3-mRNA	-0.521	0.0833	-0.684	-0.358	0.000244	0.00743	Homologous Recombination	NM_001100119.1:920
ALKBH2-mRNA	-0.604	0.105	-0.811	-0.397	0.000441	0.013	Independent Repair Enzymes.FS.Polymerases	NM_001001655.2:907
CASP8-mRNA	-1.32	0.234	-1.78	-0.866	0.000471	0.0133	Apoptosis	NM_001228.4:301
POLR2H-mRNA	-0.46	0.0813	-0.619	-0.3	0.00048	0.0133	Independent Repair Enzymes.FS.Polymerases, Nucleotide Excision Repair	NM_001278698.1:940
SUMO3-mRNA	0.595	0.106	0.387	0.802	0.000498	0.0133	Cell Cycle and Signaling	NM_006936.2:500
CDKN1B-mRNA	-0.725	0.135	-0.99	-0.459	0.000681	0.0177	Cell Cycle and Signaling	NM_004064.2:365
PCNA-mRNA	0.697	0.132	0.439	0.956	0.000742	0.0188	Base Excision Repair, Cell Cycle and Signaling, Translesion Synthesis	NM_002592.2:280
PNKP-mRNA	-0.464	0.0978	-0.656	-0.273	0.00145	0.0357	Base Excision Repair	NM_007254.2:1528
MUTYH-mRNA	-1.38	0.296	-1.96	-0.795	0.00166	0.0397	Base Excision Repair	NM_012222.2:412
XRCC5-mRNA	0.413	0.0921	0.233	0.594	0.00204	0.0447	Non-homologous End Joining	NM_021141.3:832
CHEK1-mRNA	-0.533	0.119	-0.765	-0.3	0.00205	0.0447	Cell Cycle and Signaling, Checkpoint Activation	NM_001114121.1:2225
PIK3R1-mRNA	0.841	0.188	0.473	1.21	0.00206	0.0447	Apoptosis	NM_181504.2:1105
TP53-mRNA	-0.443	0.099	-0.637	-0.249	0.00207	0.0447	Apoptosis, Cell Cycle and Signaling, Checkpoint Activation	NM_000546.2:1330
WEE1-mRNA	-0.366	0.0823	-0.527	-0.204	0.00215	0.0454	Cell Cycle and Signaling	NM_003390.3:1225
PTEN-mRNA	-0.591	0.134	-0.854	-0.328	0.00226	0.0465	Apoptosis, Cell Cycle and Signaling, Nucleotide Excision Repair	NM_000314.4:1351
RMI2-mRNA	-0.666	0.153	-0.965	-0.367	0.0024	0.0483	Cell Cycle and Signaling	NM_152308.1:890
SMARCA4-mRNA	-0.427	0.0988	-0.62	-0.233	0.00255	0.0501	Cell Cycle and Signaling	NM_003072.3:5400
HUS1-mRNA	-0.472	0.114	-0.697	-0.248	0.00332	0.0638	Checkpoint Activation	NM_004507.2:760
BRCA2-mRNA	0.531	0.13	0.276	0.787	0.00356	0.0647	Homologous Recombination	NM_000059.3:115
RAD21-mRNA	0.332	0.0816	0.172	0.492	0.00357	0.0647	Cell Cycle and Signaling	NM_006265.2:1080
SIRT1-mRNA	-0.309	0.0758	-0.457	-0.16	0.00358	0.0647	Cell Cycle and Signaling	NM_012238.4:1595
POLD1-mRNA	-0.695	0.174	-1.04	-0.354	0.00398	0.0704	Base Excision Repair, Independent Repair Enzymes.FS.Polymerases	NM_002691.2:2392
RAD17-mRNA	-0.637	0.173	-0.976	-0.298	0.00618	0.107	Checkpoint Activation	NM_133338.1:1912
FANCG-mRNA	-0.491	0.139	-0.763	-0.219	0.00763	0.13	Fanconi Anemia	NM_004629.1:1900
XRCC1-mRNA	-0.96	0.278	-1.5	-0.415	0.00863	0.143	Base Excision Repair	NM_006297.2:1736
POLD3-mRNA	0.422	0.123	0.182	0.663	0.00874	0.143	Base Excision Repair, Independent Repair Enzymes.FS.Polymerases	NM_006591.2:542
RPA1-mRNA	0.312	0.0936	0.129	0.496	0.0103	0.165	Nucleotide Excision Repair	NM_002945.3:950
RAD50-mRNA	-0.564	0.171	-0.899	-0.23	0.0108	0.17	Homologous Recombination	NM_005732.2:5397
POLL-mRNA	-0.952	0.289	-1.52	-0.385	0.011	0.171	Base Excision Repair, Independent Repair Enzymes.FS.Polymerases	NM_001174085.1:1614
PMS1-mRNA	-0.722	0.224	-1.16	-0.283	0.0121	0.185	Mismatch Repair	NM_000534.4:628
MSH3-mRNA	-0.243	0.0761	-0.392	-0.0935	0.0128	0.193	Mismatch Repair	NM_002439.2:2555
BRCA1-mRNA	-0.342	0.108	-0.554	-0.13	0.0133	0.197	Homologous Recombination	NM_007305.2:1275
RRM2B-mRNA	0.344	0.111	0.127	0.561	0.0146	0.212	Cell Cycle and Signaling, Independent Repair Enzymes.FS.Polymerases	NM_015713.3:1508
UNG-mRNA	-0.808	0.262	-1.32	-0.294	0.0151	0.216	Base Excision Repair	NM_003362.3:1313
RAD9A-mRNA	-0.888	0.292	-1.46	-0.315	0.0161	0.223	Checkpoint Activation	NM_004584.2:786
SMAD4-mRNA	-0.427	0.141	-0.702	-0.152	0.0161	0.223	Cell Cycle and Signaling	NM_005359.3:1370
CCND1-mRNA	-0.565	0.191	-0.939	-0.192	0.018	0.244	Cell Cycle and Signaling	NM_053056.2:690
CREBBP-mRNA	-0.393	0.135	-0.657	-0.129	0.0193	0.259	Cell Cycle and Signaling	NM_001079846.1:4818
DNA2-mRNA	-0.405	0.143	-0.684	-0.125	0.0219	0.29	Independent Repair Enzymes.FS.Polymerases	NM_001080449.2:1998
CDKN1A-mRNA	-0.421	0.151	-0.717	-0.126	0.0232	0.302	Cell Cycle and Signaling	NM_000389.2:1975
PRKACB-mRNA	-0.507	0.185	-0.87	-0.144	0.0256	0.328	Apoptosis	NM_182948.2:805
WRN-mRNA	-0.458	0.168	-0.788	-0.128	0.0263	0.332	Homologous Recombination	NM_000553.4:560
RFC3-mRNA	0.334	0.124	0.0909	0.577	0.0274	0.338	Mismatch Repair, Translesion Synthesis	NM_002915.3:740
PIK3CA-mRNA	-0.878	0.326	-1.52	-0.238	0.0275	0.338	Apoptosis	NM_006218.2:2445
GTF2H3-mRNA	0.474	0.18	0.121	0.827	0.0301	0.357	Nucleotide Excision Repair	NM_001516.3:70
FANCM-mRNA	-0.408	0.155	-0.713	-0.104	0.0302	0.357	Fanconi Anemia	NM_020937.2:3081
SLK-mRNA	-0.385	0.147	-0.673	-0.098	0.0303	0.357	Nucleotide Excision Repair	NM_014720.2:1185
FANCL-mRNA	-0.308	0.118	-0.539	-0.0764	0.0313	0.364	Fanconi Anemia	NM_001114636.1:446
FANCI-mRNA	-0.117	0.0455	-0.207	-0.028	0.0329	0.375	Fanconi Anemia	NM_001113378.1:541
UBB-mRNA	-0.118	0.0461	-0.209	-0.0281	0.0331	0.375	Cell Cycle and Signaling	NM_018955.2:15
RB1-mRNA	0.229	0.0913	0.0497	0.408	0.0367	0.407	Cell Cycle and Signaling	NM_000321.1:2110
RAD1-mRNA	-0.462	0.185	-0.824	-0.1	0.0368	0.407	Checkpoint Activation	NM_133377.2:2625
RFC1-mRNA	-0.494	0.209	-0.904	-0.0842	0.0458	0.5	Mismatch Repair, Translesion Synthesis	NM_001204747.1:3114
LIG3-mRNA	0.239	0.102	0.0388	0.439	0.0474	0.512	Base Excision Repair	NM_002311.3:970
EXO1-mRNA	0.289	0.125	0.0452	0.533	0.0487	0.519	Mismatch Repair	NM_006027.3:820
ALKBH3-mRNA	0.374	0.163	0.0558	0.693	0.0502	0.528	Independent Repair Enzymes.FS.Polymerases	NM_139178.3:690
PRKX-mRNA	-0.519	0.226	-0.961	-0.0761	0.0507	0.528	Apoptosis	NM_005044.1:2590
ERCC4-mRNA	-0.596	0.268	-1.12	-0.0716	0.0565	0.582	Nucleotide Excision Repair	NM_005236.2:1700
SMC3-mRNA	-0.165	0.0748	-0.311	-0.0182	0.0587	0.597	Cell Cycle and Signaling	NM_005445.3:3525
TDG-mRNA	0.396	0.186	0.031	0.76	0.0661	0.665	Base Excision Repair	NM_003211.4:2060
POLI-mRNA	-0.454	0.216	-0.878	-0.0302	0.069	0.686	Independent Repair Enzymes.FS.Polymerases, Translesion Synthesis	NM_007195.2:626
HLTF-mRNA	-0.39	0.188	-0.758	-0.0206	0.0723	0.711	Independent Repair Enzymes.FS.Polymerases, Translesion Synthesis	NM_139048.2:3820
SMC1A-mRNA	-0.185	0.0913	-0.364	-0.00579	0.0776	0.755	Cell Cycle and Signaling	NM_006306.2:2320
CRY1-mRNA	-0.292	0.146	-0.579	-0.00462	0.0816	0.785	Independent Repair Enzymes.FS.Polymerases	NM_004075.3:1375
RAD23B-mRNA	0.344	0.174	0.00321	0.686	0.0832	0.789	Nucleotide Excision Repair	NM_002874.3:1625
POLR2D-mRNA	0.194	0.0983	0.00135	0.387	0.0839	0.789	Independent Repair Enzymes.FS.Polymerases, Nucleotide Excision Repair	NM_004805.3:1476
PARP4-mRNA	-0.306	0.165	-0.628	0.017	0.1	0.935	Base Excision Repair	NM_006437.3:1170
BUB1B-mRNA	0.199	0.11	-0.0159	0.415	0.107	0.982	Cell Cycle and Signaling	NM_001211.4:835
NTHL1-mRNA	-0.19	0.105	-0.396	0.0156	0.108	0.982	Base Excision Repair	NM_002528.5:476
PARP2-mRNA	-0.402	0.224	-0.841	0.0367	0.11	0.995	Base Excision Repair	NM_005484.3:1425
TOP3B-mRNA	-0.348	0.197	-0.734	0.0379	0.115	1	Homologous Recombination	NM_003935.4:1254
CHEK2-mRNA	0.224	0.127	-0.025	0.473	0.116	1	Cell Cycle and Signaling, Checkpoint Activation	NM_007194.3:140
RAD51B-mRNA	-0.459	0.266	-0.981	0.0633	0.123	1	Homologous Recombination	NM_002877.5:277
MSH6-mRNA	-0.158	0.0935	-0.341	0.0254	0.13	1	Mismatch Repair	NM_000179.1:3525
DDB1-mRNA	0.114	0.0677	-0.0187	0.247	0.131	1	Nucleotide Excision Repair	NM_001923.3:1502
LIG1-mRNA	-0.33	0.208	-0.737	0.077	0.151	1	Base Excision Repair	NM_000234.1:2164
MSH2-mRNA	0.449	0.293	-0.126	1.02	0.164	1	Mismatch Repair	NM_000251.1:2105
ATR-mRNA	-0.224	0.156	-0.53	0.0823	0.19	1	Cell Cycle and Signaling, Checkpoint Activation	NM_001184.2:565
DDB2-mRNA	-0.439	0.312	-1.05	0.173	0.197	1	Nucleotide Excision Repair	NM_000107.1:840
XRCC4-mRNA	0.481	0.354	-0.214	1.17	0.212	1	Non-homologous End Joining	NM_003401.3:772
RPA3-mRNA	-0.383	0.301	-0.974	0.208	0.239	1	Nucleotide Excision Repair	NM_002947.3:990
RAD18-mRNA	0.195	0.162	-0.123	0.512	0.264	1	Translesion Synthesis	NM_020165.2:2015
CCND3-mRNA	0.23	0.192	-0.146	0.606	0.265	1	Cell Cycle and Signaling	NM_001760.2:1215
RAD51C-mRNA	0.136	0.114	-0.0874	0.359	0.268	1	Homologous Recombination	NM_002876.2:300
POLE2-mRNA	-0.265	0.224	-0.704	0.174	0.27	1	Base Excision Repair, Independent Repair Enzymes.FS.Polymerases	NM_002692.2:1420
TIPIN-mRNA	0.375	0.318	-0.248	0.998	0.272	1	Checkpoint Activation	NM_017858.2:82
SLX4-mRNA	-0.309	0.286	-0.869	0.252	0.312	1	Homologous Recombination	NM_032444.2:3965
RAD52-mRNA	-0.267	0.262	-0.779	0.246	0.338	1	Homologous Recombination	NM_134424.2:297
PIK3CB-mRNA	-0.168	0.171	-0.504	0.167	0.354	1	Apoptosis	NM_006219.1:2945
HDAC2-mRNA	-0.0661	0.0679	-0.199	0.067	0.359	1	Cell Cycle and Signaling	NM_001527.1:930
NKX3-1-mRNA	-0.241	0.26	-0.751	0.268	0.38	1	Cell Cycle and Signaling	NR_046072.1:706
BCL2L1-mRNA	0.197	0.212	-0.218	0.612	0.38	1	Apoptosis	NM_138578.1:1560
ABL1-mRNA	-0.122	0.14	-0.397	0.153	0.409	1	Cell Cycle and Signaling	NM_005157.3:3200
UBE2T-mRNA	0.0739	0.0875	-0.0975	0.245	0.423	1	Fanconi Anemia	NM_014176.3:595
NEIL3-mRNA	-0.13	0.157	-0.438	0.178	0.431	1	Base Excision Repair	NM_018248.2:842
POLK-mRNA	-0.191	0.234	-0.649	0.266	0.436	1	Independent Repair Enzymes.FS.Polymerases	NM_016218.2:480
ERCC2-mRNA	0.0957	0.121	-0.142	0.333	0.453	1	Nucleotide Excision Repair	NM_000400.2:240
PRKDC-mRNA	0.102	0.137	-0.167	0.37	0.479	1	Cell Cycle and Signaling, Non-homologous End Joining	NM_006904.6:12750
FANCD2-mRNA	0.0998	0.138	-0.171	0.371	0.491	1	Fanconi Anemia	NM_033084.3:260
POLQ-mRNA	0.159	0.232	-0.296	0.614	0.513	1	Independent Repair Enzymes.FS.Polymerases	NM_199420.3:920
RAD51-mRNA	-0.169	0.263	-0.685	0.348	0.54	1	Homologous Recombination	NM_133487.2:566
OGG1-mRNA	-0.281	0.439	-1.14	0.58	0.54	1	Base Excision Repair	NM_002542.5:720
MDC1-mRNA	-0.0773	0.124	-0.321	0.166	0.551	1	Cell Cycle and Signaling	NM_014641.2:6719
BRIP1-mRNA	0.117	0.196	-0.268	0.501	0.568	1	Fanconi Anemia	NM_032043.1:1130
POLE4-mRNA	-0.13	0.22	-0.561	0.302	0.572	1	Independent Repair Enzymes.FS.Polymerases	NM_019896.2:202
FANCC-mRNA	-0.134	0.259	-0.641	0.373	0.618	1	Fanconi Anemia	NM_000136.2:310
KRAS-mRNA	0.0635	0.129	-0.19	0.317	0.637	1	Cell Cycle and Signaling	NM_004985.3:327
TOP3A-mRNA	-0.125	0.257	-0.628	0.378	0.638	1	Homologous Recombination	NM_004618.3:1060
RECQL-mRNA	0.0806	0.175	-0.262	0.423	0.657	1	Homologous Recombination	NM_032941.2:1035
ERCC8-mRNA	-0.0803	0.182	-0.438	0.277	0.671	1	Nucleotide Excision Repair	NM_000082.3:175
GEN1-mRNA	-0.1	0.248	-0.586	0.385	0.696	1	Homologous Recombination	NM_182625.3:285
RMI1-mRNA	0.058	0.143	-0.223	0.339	0.696	1	Cell Cycle and Signaling	NM_024945.2:527
TREX1-mRNA	-0.154	0.43	-0.997	0.689	0.73	1	Independent Repair Enzymes.FS.Polymerases	NM_016381.3:1486
APC-mRNA	-0.0328	0.11	-0.249	0.184	0.774	1	Cell Cycle and Signaling	NM_000038.3:6850
NFKB1-mRNA	-0.112	0.378	-0.852	0.629	0.775	1	Apoptosis	NM_003998.2:1675
FANCB-mRNA	0.0453	0.175	-0.298	0.389	0.803	1	Fanconi Anemia	NM_152633.2:2470
LIG4-mRNA	-0.0694	0.309	-0.675	0.536	0.828	1	Non-homologous End Joining	NM_002312.3:2623
FANCA-mRNA	0.0228	0.13	-0.231	0.277	0.865	1	Fanconi Anemia	NM_000135.2:265
MNAT1-mRNA	-0.0396	0.233	-0.497	0.417	0.869	1	Nucleotide Excision Repair	NM_002431.2:975
BLM-mRNA	0.0141	0.0934	-0.169	0.197	0.884	1	Homologous Recombination	NM_000057.2:2135
APEX2-mRNA	0.0293	0.22	-0.402	0.46	0.897	1	Base Excision Repair	NM_014481.2:360
ERCC6-mRNA	-0.0326	0.254	-0.531	0.465	0.901	1	Nucleotide Excision Repair	NM_000124.2:3235
SMUG1-mRNA	-0.0141	0.143	-0.294	0.266	0.924	1	Base Excision Repair	NM_001243789.1:518
MLH3-mRNA	-0.0243	0.34	-0.691	0.642	0.945	1	Mismatch Repair	NM_014381.2:660
RAD54L-mRNA	0.0104	0.172	-0.326	0.347	0.953	1	Homologous Recombination	NM_003579.2:1435
ERCC3-mRNA	0.007	0.117	-0.223	0.237	0.954	1	Nucleotide Excision Repair	NM_000122.1:1950
CDK7-mRNA	0.00429	0.0791	-0.151	0.159	0.958	1	Cell Cycle and Signaling, Nucleotide Excision Repair	NM_001799.2:785
ATRIP-mRNA	0.0123	0.26	-0.497	0.522	0.963	1	Checkpoint Activation	NM_130384.1:466
POLE-mRNA	0.00231	0.107	-0.208	0.212	0.983	1	Independent Repair Enzymes.FS.Polymerases	NM_006231.3:3264

## Sheet: XPC HG vs. WT LG
	Log2 fold change	std error	Lower confidence limit	Upper confidence limit	P-value	BY.p.value	Gene.sets	probe.ID
PARP1-mRNA	1.05	0.049	0.955	1.15	2.36e-08	2.08e-05	Base Excision Repair	NM_001618.3:3016
APEX1-mRNA	-0.824	0.0445	-0.911	-0.736	7.48e-08	3.31e-05	Base Excision Repair	NM_001641.2:727
CCND2-mRNA	-1.33	0.0826	-1.49	-1.17	2.19e-07	6e-05	Cell Cycle and Signaling	NM_001759.2:5825
HDAC1-mRNA	2	0.127	1.75	2.24	2.71e-07	6e-05	Cell Cycle and Signaling	NM_004964.2:785
RFC4-mRNA	-1.31	0.092	-1.49	-1.13	5.69e-07	0.000101	Mismatch Repair, Translesion Synthesis	NM_181573.2:1035
AKT3-mRNA	-0.801	0.0625	-0.924	-0.678	1.3e-06	0.000192	Apoptosis	NM_005465.4:287
FANCE-mRNA	-1.56	0.128	-1.81	-1.31	1.85e-06	0.000234	Fanconi Anemia	NM_021922.2:1275
MYC-mRNA	-1.18	0.101	-1.38	-0.987	2.51e-06	0.000277	Cell Cycle and Signaling	NM_002467.3:1610
H2AFX-mRNA	0.553	0.0499	0.455	0.65	3.95e-06	0.000388	Checkpoint Activation	NM_002105.2:1392
CDKN2A-mRNA	1.02	0.0945	0.839	1.21	4.63e-06	0.00041	Cell Cycle and Signaling	NM_000077.3:975
NBN-mRNA	0.872	0.0823	0.711	1.03	5.49e-06	0.000441	Homologous Recombination	NM_001024688.1:1105
REV1-mRNA	-0.924	0.0974	-1.11	-0.733	1.26e-05	0.000858	Independent Repair Enzymes.FS.Polymerases	NM_016316.2:2450
ALKBH2-mRNA	-0.997	0.105	-1.2	-0.791	1.29e-05	0.000858	Independent Repair Enzymes.FS.Polymerases	NM_001001655.2:907
USP1-mRNA	0.813	0.0874	0.642	0.984	1.45e-05	0.000858	Fanconi Anemia	NM_003368.4:2747
XRCC6-mRNA	0.503	0.0541	0.397	0.61	1.46e-05	0.000858	Non-homologous End Joining	NM_001469.3:670
RPS27A-mRNA	-0.642	0.0759	-0.791	-0.494	2.91e-05	0.00161	Cell Cycle and Signaling	NM_002954.5:650
RAD23A-mRNA	-0.477	0.0609	-0.597	-0.358	5.09e-05	0.00265	Nucleotide Excision Repair	NM_005053.2:1105
MAD2L2-mRNA	-0.664	0.0887	-0.837	-0.49	7.03e-05	0.00346	Cell Cycle and Signaling, Independent Repair Enzymes.FS.Polymerases	NM_001127325.1:290
XRCC2-mRNA	-0.761	0.103	-0.963	-0.56	7.67e-05	0.00357	Homologous Recombination	NM_005431.1:2703
XPC-mRNA	-2.51	0.361	-3.22	-1.8	0.000118	0.00521	Nucleotide Excision Repair	NM_004628.3:2135
PCNA-mRNA	0.903	0.132	0.645	1.16	0.000131	0.00552	Base Excision Repair, Cell Cycle and Signaling, Translesion Synthesis	NM_002592.2:280
SUMO3-mRNA	0.693	0.106	0.485	0.9	0.000179	0.00719	Cell Cycle and Signaling	NM_006936.2:500
MSH5-mRNA	-1.23	0.191	-1.6	-0.854	0.000201	0.00775	Mismatch Repair	NM_172165.2:495
AURKA-mRNA	1.02	0.161	0.699	1.33	0.000234	0.00863	Cell Cycle and Signaling	NM_003600.2:405
MPG-mRNA	-0.932	0.151	-1.23	-0.635	0.000273	0.00966	Base Excision Repair	NM_001015052.1:675
POLR2H-mRNA	-0.487	0.0813	-0.646	-0.327	0.000329	0.0112	Independent Repair Enzymes.FS.Polymerases, Nucleotide Excision Repair	NM_001278698.1:940
XPA-mRNA	-0.855	0.149	-1.15	-0.563	0.000431	0.0141	Nucleotide Excision Repair	NM_000380.3:265
MRE11A-mRNA	-0.598	0.108	-0.81	-0.386	0.000562	0.0177	Homologous Recombination	NM_005591.3:505
XRCC5-mRNA	0.501	0.0921	0.321	0.682	0.000615	0.0188	Non-homologous End Joining	NM_021141.3:832
FEN1-mRNA	0.498	0.093	0.315	0.68	0.000684	0.0202	Base Excision Repair	NM_004111.4:425
RPA1-mRNA	0.493	0.0936	0.31	0.677	0.000753	0.0212	Nucleotide Excision Repair	NM_002945.3:950
POLD3-mRNA	0.645	0.123	0.404	0.885	0.000765	0.0212	Base Excision Repair, Independent Repair Enzymes.FS.Polymerases	NM_006591.2:542
CDKN2C-mRNA	0.348	0.0681	0.215	0.481	0.000918	0.0246	Cell Cycle and Signaling	NM_001262.2:1295
CHEK1-mRNA	-0.602	0.119	-0.835	-0.369	0.00097	0.0252	Cell Cycle and Signaling, Checkpoint Activation	NM_001114121.1:2225
PTEN-mRNA	-0.671	0.134	-0.934	-0.408	0.00105	0.0265	Apoptosis, Cell Cycle and Signaling, Nucleotide Excision Repair	NM_000314.4:1351
CASP8-mRNA	-1.11	0.234	-1.57	-0.652	0.00144	0.0355	Apoptosis	NM_001228.4:301
ERCC1-mRNA	-0.733	0.16	-1.05	-0.419	0.00181	0.0432	Nucleotide Excision Repair	NM_001983.3:458
CDKN1A-mRNA	-0.682	0.151	-0.977	-0.387	0.00193	0.045	Cell Cycle and Signaling	NM_000389.2:1975
POLD4-mRNA	-0.623	0.138	-0.893	-0.352	0.00199	0.0451	Base Excision Repair, Independent Repair Enzymes.FS.Polymerases	NM_021173.2:470
DDB1-mRNA	0.303	0.0677	0.171	0.436	0.00205	0.0453	Nucleotide Excision Repair	NM_001923.3:1502
SIRT1-mRNA	-0.336	0.0758	-0.484	-0.187	0.00221	0.0477	Cell Cycle and Signaling	NM_012238.4:1595
RAD21-mRNA	0.346	0.0816	0.186	0.506	0.00281	0.0592	Cell Cycle and Signaling	NM_006265.2:1080
MUTYH-mRNA	-1.24	0.296	-1.82	-0.66	0.00305	0.0627	Base Excision Repair	NM_012222.2:412
XRCC1-mRNA	-1.1	0.278	-1.64	-0.556	0.00417	0.0838	Base Excision Repair	NM_006297.2:1736
RAD17-mRNA	-0.676	0.173	-1.02	-0.338	0.00446	0.0877	Checkpoint Activation	NM_133338.1:1912
WEE1-mRNA	-0.312	0.0823	-0.473	-0.151	0.00529	0.102	Cell Cycle and Signaling	NM_003390.3:1225
FANCL-mRNA	-0.438	0.118	-0.67	-0.207	0.00594	0.112	Fanconi Anemia	NM_001114636.1:446
SLK-mRNA	-0.536	0.147	-0.824	-0.249	0.00643	0.119	Nucleotide Excision Repair	NM_014720.2:1185
XRCC3-mRNA	-0.301	0.0833	-0.464	-0.138	0.0068	0.123	Homologous Recombination	NM_001100119.1:920
LIG3-mRNA	0.36	0.102	0.159	0.56	0.00784	0.139	Base Excision Repair	NM_002311.3:970
RFC1-mRNA	-0.713	0.209	-1.12	-0.303	0.00923	0.16	Mismatch Repair, Translesion Synthesis	NM_001204747.1:3114
SMAD4-mRNA	-0.473	0.141	-0.748	-0.197	0.00988	0.167	Cell Cycle and Signaling	NM_005359.3:1370
GTF2H3-mRNA	0.605	0.18	0.252	0.958	0.00998	0.167	Nucleotide Excision Repair	NM_001516.3:70
BUB1B-mRNA	0.366	0.11	0.151	0.582	0.0103	0.169	Cell Cycle and Signaling	NM_001211.4:835
CRY1-mRNA	-0.482	0.146	-0.769	-0.195	0.011	0.178	Independent Repair Enzymes.FS.Polymerases	NM_004075.3:1375
POLR2D-mRNA	0.313	0.0983	0.12	0.505	0.013	0.205	Independent Repair Enzymes.FS.Polymerases, Nucleotide Excision Repair	NM_004805.3:1476
PRKDC-mRNA	0.43	0.137	0.161	0.698	0.0139	0.213	Cell Cycle and Signaling, Non-homologous End Joining	NM_006904.6:12750
CDKN1B-mRNA	-0.422	0.135	-0.687	-0.157	0.0142	0.213	Cell Cycle and Signaling	NM_004064.2:365
ALKBH3-mRNA	0.506	0.163	0.187	0.825	0.0144	0.213	Independent Repair Enzymes.FS.Polymerases	NM_139178.3:690
PRKACB-mRNA	-0.577	0.185	-0.94	-0.213	0.0144	0.213	Apoptosis	NM_182948.2:805
CREBBP-mRNA	-0.417	0.135	-0.681	-0.153	0.0148	0.214	Cell Cycle and Signaling	NM_001079846.1:4818
FANCI-mRNA	-0.139	0.0455	-0.228	-0.0495	0.0159	0.225	Fanconi Anemia	NM_001113378.1:541
RFC3-mRNA	0.377	0.124	0.134	0.62	0.016	0.225	Mismatch Repair, Translesion Synthesis	NM_002915.3:740
HUS1-mRNA	-0.346	0.114	-0.57	-0.122	0.0165	0.227	Checkpoint Activation	NM_004507.2:760
DNA2-mRNA	-0.43	0.143	-0.71	-0.15	0.0167	0.227	Independent Repair Enzymes.FS.Polymerases	NM_001080449.2:1998
RMI2-mRNA	-0.458	0.153	-0.757	-0.159	0.0171	0.229	Cell Cycle and Signaling	NM_152308.1:890
EXO1-mRNA	0.37	0.125	0.125	0.614	0.018	0.237	Mismatch Repair	NM_006027.3:820
RAD50-mRNA	-0.493	0.171	-0.828	-0.158	0.0203	0.264	Homologous Recombination	NM_005732.2:5397
BRCA2-mRNA	0.37	0.13	0.114	0.625	0.022	0.282	Homologous Recombination	NM_000059.3:115
MSH3-mRNA	-0.213	0.0761	-0.362	-0.0639	0.0232	0.294	Mismatch Repair	NM_002439.2:2555
CHEK2-mRNA	0.354	0.127	0.105	0.603	0.0236	0.294	Cell Cycle and Signaling, Checkpoint Activation	NM_007194.3:140
POLD1-mRNA	-0.466	0.174	-0.807	-0.125	0.028	0.345	Base Excision Repair, Independent Repair Enzymes.FS.Polymerases	NM_002691.2:2392
WRN-mRNA	-0.439	0.168	-0.769	-0.108	0.0314	0.381	Homologous Recombination	NM_000553.4:560
PRKX-mRNA	-0.582	0.226	-1.02	-0.139	0.0327	0.386	Apoptosis	NM_005044.1:2590
TP53-mRNA	-0.255	0.099	-0.449	-0.0611	0.0328	0.386	Apoptosis, Cell Cycle and Signaling, Checkpoint Activation	NM_000546.2:1330
HDAC2-mRNA	-0.173	0.0679	-0.306	-0.0402	0.0341	0.397	Cell Cycle and Signaling	NM_001527.1:930
POLL-mRNA	-0.717	0.289	-1.28	-0.15	0.0383	0.44	Base Excision Repair, Independent Repair Enzymes.FS.Polymerases	NM_001174085.1:1614
UBB-mRNA	-0.112	0.0461	-0.203	-0.0222	0.0405	0.459	Cell Cycle and Signaling	NM_018955.2:15
PIK3R1-mRNA	0.456	0.188	0.0883	0.824	0.0412	0.461	Apoptosis	NM_181504.2:1105
RRM2B-mRNA	0.261	0.111	0.0433	0.478	0.0466	0.511	Cell Cycle and Signaling, Independent Repair Enzymes.FS.Polymerases	NM_015713.3:1508
RAD51C-mRNA	0.267	0.114	0.0443	0.49	0.0467	0.511	Homologous Recombination	NM_002876.2:300
FANCG-mRNA	-0.321	0.139	-0.593	-0.0492	0.0494	0.533	Fanconi Anemia	NM_004629.1:1900
RAD23B-mRNA	0.399	0.174	0.058	0.74	0.051	0.544	Nucleotide Excision Repair	NM_002874.3:1625
HLTF-mRNA	-0.42	0.188	-0.788	-0.0507	0.0563	0.594	Independent Repair Enzymes.FS.Polymerases, Translesion Synthesis	NM_139048.2:3820
RAD9A-mRNA	-0.636	0.292	-1.21	-0.0642	0.0609	0.634	Checkpoint Activation	NM_004584.2:786
DDB2-mRNA	-0.676	0.312	-1.29	-0.064	0.0623	0.641	Nucleotide Excision Repair	NM_000107.1:840
PIK3CA-mRNA	-0.693	0.326	-1.33	-0.0538	0.0663	0.675	Apoptosis	NM_006218.2:2445
SMUG1-mRNA	0.289	0.143	0.00928	0.569	0.0775	0.779	Base Excision Repair	NM_001243789.1:518
SMARCA4-mRNA	-0.199	0.0988	-0.393	-0.0055	0.0786	0.781	Cell Cycle and Signaling	NM_003072.3:5400
RAD18-mRNA	0.319	0.162	0.000978	0.636	0.0849	0.834	Translesion Synthesis	NM_020165.2:2015
BRCA1-mRNA	-0.212	0.108	-0.424	9.69e-05	0.0858	0.834	Homologous Recombination	NM_007305.2:1275
MDC1-mRNA	0.236	0.124	-0.0073	0.48	0.0938	0.902	Cell Cycle and Signaling	NM_014641.2:6719
RPA3-mRNA	-0.567	0.301	-1.16	0.0234	0.0965	0.919	Nucleotide Excision Repair	NM_002947.3:990
FANCD2-mRNA	0.258	0.138	-0.0134	0.529	0.0995	0.929	Fanconi Anemia	NM_033084.3:260
POLI-mRNA	-0.402	0.216	-0.826	0.0214	0.0997	0.929	Independent Repair Enzymes.FS.Polymerases, Translesion Synthesis	NM_007195.2:626
APC-mRNA	0.205	0.11	-0.0117	0.421	0.101	0.929	Cell Cycle and Signaling	NM_000038.3:6850
FANCM-mRNA	-0.287	0.155	-0.591	0.0178	0.102	0.933	Fanconi Anemia	NM_020937.2:3081
CCND1-mRNA	-0.335	0.191	-0.709	0.038	0.116	1	Cell Cycle and Signaling	NM_053056.2:690
PNKP-mRNA	-0.164	0.0978	-0.356	0.0275	0.132	1	Base Excision Repair	NM_007254.2:1528
NKX3-1-mRNA	-0.424	0.26	-0.933	0.0858	0.142	1	Cell Cycle and Signaling	NR_046072.1:706
RAD52-mRNA	-0.398	0.262	-0.911	0.114	0.166	1	Homologous Recombination	NM_134424.2:297
XRCC4-mRNA	0.538	0.354	-0.156	1.23	0.167	1	Non-homologous End Joining	NM_003401.3:772
APEX2-mRNA	0.315	0.22	-0.116	0.746	0.19	1	Base Excision Repair	NM_014481.2:360
CCND3-mRNA	0.272	0.192	-0.104	0.648	0.194	1	Cell Cycle and Signaling	NM_001760.2:1215
LIG4-mRNA	-0.393	0.309	-0.998	0.212	0.238	1	Non-homologous End Joining	NM_002312.3:2623
UNG-mRNA	-0.31	0.262	-0.824	0.204	0.271	1	Base Excision Repair	NM_003362.3:1313
UBE2T-mRNA	0.103	0.0875	-0.0684	0.274	0.272	1	Fanconi Anemia	NM_014176.3:595
PMS1-mRNA	-0.264	0.224	-0.703	0.175	0.273	1	Mismatch Repair	NM_000534.4:628
BLM-mRNA	0.109	0.0934	-0.0737	0.292	0.276	1	Homologous Recombination	NM_000057.2:2135
RAD51B-mRNA	-0.309	0.266	-0.831	0.214	0.28	1	Homologous Recombination	NM_002877.5:277
ERCC6-mRNA	0.285	0.254	-0.213	0.783	0.294	1	Nucleotide Excision Repair	NM_000124.2:3235
POLE-mRNA	0.12	0.107	-0.0901	0.33	0.295	1	Independent Repair Enzymes.FS.Polymerases	NM_006231.3:3264
FANCC-mRNA	0.289	0.259	-0.218	0.796	0.296	1	Fanconi Anemia	NM_000136.2:310
TOP3B-mRNA	-0.219	0.197	-0.605	0.167	0.298	1	Homologous Recombination	NM_003935.4:1254
TDG-mRNA	0.204	0.186	-0.161	0.569	0.305	1	Base Excision Repair	NM_003211.4:2060
POLE4-mRNA	-0.241	0.22	-0.672	0.191	0.306	1	Independent Repair Enzymes.FS.Polymerases	NM_019896.2:202
POLE2-mRNA	-0.231	0.224	-0.67	0.208	0.332	1	Base Excision Repair, Independent Repair Enzymes.FS.Polymerases	NM_002692.2:1420
MSH2-mRNA	0.29	0.293	-0.285	0.865	0.352	1	Mismatch Repair	NM_000251.1:2105
GEN1-mRNA	-0.233	0.248	-0.718	0.253	0.375	1	Homologous Recombination	NM_182625.3:285
KRAS-mRNA	-0.112	0.129	-0.366	0.142	0.412	1	Cell Cycle and Signaling	NM_004985.3:327
TREX1-mRNA	-0.372	0.43	-1.21	0.471	0.413	1	Independent Repair Enzymes.FS.Polymerases	NM_016381.3:1486
POLK-mRNA	-0.2	0.234	-0.658	0.258	0.416	1	Independent Repair Enzymes.FS.Polymerases	NM_016218.2:480
TOP3A-mRNA	-0.218	0.257	-0.721	0.285	0.42	1	Homologous Recombination	NM_004618.3:1060
FANCA-mRNA	0.106	0.13	-0.148	0.36	0.435	1	Fanconi Anemia	NM_000135.2:265
PARP4-mRNA	0.118	0.165	-0.204	0.441	0.493	1	Base Excision Repair	NM_006437.3:1170
RECQL-mRNA	0.121	0.175	-0.222	0.463	0.51	1	Homologous Recombination	NM_032941.2:1035
SMC3-mRNA	0.0501	0.0748	-0.0965	0.197	0.522	1	Cell Cycle and Signaling	NM_005445.3:3525
ERCC8-mRNA	0.116	0.182	-0.242	0.473	0.543	1	Nucleotide Excision Repair	NM_000082.3:175
NEIL3-mRNA	-0.0935	0.157	-0.401	0.215	0.568	1	Base Excision Repair	NM_018248.2:842
OGG1-mRNA	-0.261	0.439	-1.12	0.6	0.569	1	Base Excision Repair	NM_002542.5:720
RMI1-mRNA	0.0824	0.143	-0.199	0.363	0.581	1	Cell Cycle and Signaling	NM_024945.2:527
MLH3-mRNA	-0.189	0.34	-0.856	0.477	0.593	1	Mismatch Repair	NM_014381.2:660
PARP2-mRNA	-0.114	0.224	-0.553	0.325	0.624	1	Base Excision Repair	NM_005484.3:1425
ERCC2-mRNA	-0.0614	0.121	-0.299	0.176	0.627	1	Nucleotide Excision Repair	NM_000400.2:240
PIK3CB-mRNA	-0.0853	0.171	-0.421	0.25	0.632	1	Apoptosis	NM_006219.1:2945
BRIP1-mRNA	0.0949	0.196	-0.289	0.479	0.641	1	Fanconi Anemia	NM_032043.1:1130
LIG1-mRNA	0.0955	0.208	-0.311	0.502	0.658	1	Base Excision Repair	NM_000234.1:2164
RB1-mRNA	0.0385	0.0913	-0.141	0.218	0.684	1	Cell Cycle and Signaling	NM_000321.1:2110
NFKB1-mRNA	-0.158	0.378	-0.899	0.583	0.687	1	Apoptosis	NM_003998.2:1675
SLX4-mRNA	-0.116	0.286	-0.676	0.444	0.696	1	Homologous Recombination	NM_032444.2:3965
ATRIP-mRNA	-0.0977	0.26	-0.607	0.412	0.717	1	Checkpoint Activation	NM_130384.1:466
MNAT1-mRNA	0.0859	0.233	-0.371	0.543	0.722	1	Nucleotide Excision Repair	NM_002431.2:975
RAD54L-mRNA	0.057	0.172	-0.279	0.393	0.748	1	Homologous Recombination	NM_003579.2:1435
POLQ-mRNA	0.077	0.232	-0.378	0.532	0.749	1	Independent Repair Enzymes.FS.Polymerases	NM_199420.3:920
FANCB-mRNA	-0.0498	0.175	-0.394	0.294	0.784	1	Fanconi Anemia	NM_152633.2:2470
CDK7-mRNA	-0.0222	0.0791	-0.177	0.133	0.786	1	Cell Cycle and Signaling, Nucleotide Excision Repair	NM_001799.2:785
BCL2L1-mRNA	-0.0586	0.212	-0.474	0.356	0.789	1	Apoptosis	NM_138578.1:1560
ERCC3-mRNA	0.0257	0.117	-0.204	0.255	0.832	1	Nucleotide Excision Repair	NM_000122.1:1950
ERCC4-mRNA	0.0536	0.268	-0.471	0.578	0.846	1	Nucleotide Excision Repair	NM_005236.2:1700
RAD51-mRNA	0.0414	0.263	-0.475	0.558	0.879	1	Homologous Recombination	NM_133487.2:566
TIPIN-mRNA	0.0446	0.318	-0.578	0.667	0.892	1	Checkpoint Activation	NM_017858.2:82
ABL1-mRNA	0.0193	0.14	-0.256	0.294	0.894	1	Cell Cycle and Signaling	NM_005157.3:3200
SMC1A-mRNA	-0.00985	0.0913	-0.189	0.169	0.917	1	Cell Cycle and Signaling	NM_006306.2:2320
RAD1-mRNA	-0.0195	0.185	-0.382	0.343	0.919	1	Checkpoint Activation	NM_133377.2:2625
MSH6-mRNA	0.0085	0.0935	-0.175	0.192	0.93	1	Mismatch Repair	NM_000179.1:3525
NTHL1-mRNA	-0.00949	0.105	-0.215	0.196	0.93	1	Base Excision Repair	NM_002528.5:476
ATR-mRNA	-0.00188	0.156	-0.308	0.304	0.991	1	Cell Cycle and Signaling, Checkpoint Activation	NM_001184.2:565
